# Supplementary material for: The Assessment of Landscape Expressivity: A Free Choice Profiling Approach
Source: PLoS One. 2017 Jan 23;12(1):e0169507. doi: 10.1371/journal.pone.0169507 (PMC5256991; doi:10.1371/journal.pone.0169507)
Supplement: S1 File — (XLSX) [file pone.0169507.s001.xlsx]

## Sheet: Observer 1 Ad
Subject$	Relaxed	Disjointed	Playful	Frightened	Wise	Bemused	Kind	Prim	Quiet	Sad	Cooperative	Exposed	Graceful	Boistrous	Hardened	Saturnal	Agitated	Dynamic	Startled	Peaceful	Frustrated	Melancholy	Adventurous	Watchful	Creative	Lonely	Patient	Optimistic	Tough	Humorous	Independent	Welcoming	Pained	Angry	Resigned	Mischievous	Yearning	Generous	Constrained	Joyful	Conversant	Confident	Eloquent	Discombobulated	Worn	Bold	Numb	Scorned	Furtive
point1	59	16	82	19	110	82	95	30	13	16	84	27	80	114	58	82	21	116	21	86	42	78	91	79	101	42	88	76	89	82	101	75	33	42	12	88	75	90	19	91	112	105	111	35	25	84	11	26	12
point2	91	73	51	72	50	22	87	69	97	77	89	84	38	16	76	12	88	24	79	68	90	84	23	46	66	87	63	95	36	80	25	46	89	88	23	84	110	76	27	46	35	18	35	81	75	31	95	88	79
point3	15	103	86	95	13	26	34	18	96	106	20	37	18	37	32	17	108	33	86	16	100	29	25	78	62	30	20	31	84	88	20	14	105	95	28	81	108	41	27	19	12	10	8	116	82	26	90	114	13
point4	87	94	42	19	31	82	76	72	90	32	42	96	29	17	79	82	72	15	25	45	81	90	11	29	24	86	69	30	80	75	11	32	95	33	98	48	32	41	89	17	9	39	26	84	91	33	101	84	81
point5	100	13	112	14	112	118	115	9	19	5	109	8	113	105	23	91	10	108	14	101	18	74	104	22	111	9	107	118	93	111	105	114	13	33	11	105	39	97	24	118	119	121	118	7	31	109	6	30	41
point6	107	13	75	3	122	108	115	3	122	8	23	93	118	8	123	121	4	24	3	122	4	86	8	121	111	5	122	94	123	112	109	98	3	6	3	104	19	114	90	123	98	123	123	3	29	122	3	36	110
point7	98	25	19	8	24	31	101	116	102	25	93	30	47	18	26	10	37	24	4	87	68	40	17	28	38	12	103	40	16	30	6	101	12	12	102	11	27	75	112	75	86	93	39	44	17	8	76	19	14
point8	10	26	14	102	24	12	40	29	10	96	8	104	10	31	42	17	96	73	96	13	102	91	14	21	26	105	6	26	80	28	16	11	97	87	92	25	103	19	109	22	10	23	7	91	92	26	110	119	41
point9	117	4	120	5	121	106	119	6	15	39	101	6	115	104	19	84	4	120	3	121	5	92	113	120	121	5	111	101	91	113	118	121	6	21	8	105	16	115	3	121	121	122	121	3	8	90	1	17	91
point10	82	66	16	24	15	24	95	74	8	75	15	114	96	14	26	16	40	3	91	77	100	27	15	21	12	81	100	70	18	12	30	42	76	22	87	12	95	34	109	15	24	76	8	39	79	15	90	79	99
[truncated: 1 more columns]

## Sheet: Observer 2 AB
Subject$	Dynamic	Unified	Separated	Ancient	Confused	Moist	Robust	Doing-well	Self-supportive	Vigorous	Solid	Shallow	Recovering	Bored	Connected	Ambiguous	Slow+fast	Vulnerable	Clinging-to-the-land	Desperate	Hub-like	Tense	Neutral	Uncertain	Potential	Recent	Newly-formed	Worn	Kept	Secret	Exposed	Wise	Comfortable	Weathered	Nested	Sedate	Healthy	Wounded	Losing agedness	Regenerative	Free	Timeless	Expressive	Serving	Depleted	Tired	Seamless	Protected	Thriving
point1	115	116	6	24	12	124	87	101	94	90	12	84	75	1	121	61	121	92	0	2	122	82	53	77	94	63	81	4	9	72	85	97	89	64	98	79	97	49	29	82	98	69	78	118	8	8	84	74	91
point2	119	116	1	121	12	92	120	114	107	116	37	7	2	0	120	97	120	17	0	9	60	49	0	10	85	1	7	12	7	52	66	89	100	40	84	74	81	0	7	101	123	83	101	109	0	11	118	97	101
point3	23	53	114	9	113	48	34	15	25	22	1	75	120	80	32	67	8	108	125	117	0	84	9	94	63	72	78	76	30	0	119	31	15	35	9	17	20	93	83	49	63	28	49	19	94	91	12	5	7
point4	69	118	1	125	11	0	109	115	99	21	109	74	26	7	112	84	118	15	3	8	36	18	97	23	84	59	5	124	67	0	100	118	91	113	8	24	36	52	118	59	64	110	96	80	45	86	17	31	73
point5	95	122	5	98	38	24	85	97	89	117	101	15	24	4	117	75	102	5	0	0	124	43	61	7	72	14	25	38	0	24	73	125	119	73	114	102	96	10	15	78	104	119	109	118	0	0	114	118	114
point6	12	79	37	121	30	2	125	114	101	60	104	106	87	11	95	65	112	90	9	13	9	9	91	59	76	49	10	123	8	9	108	122	116	111	8	85	111	9	3	20	120	125	125	90	46	103	122	0	27
point7	10	0	120	56	88	52	22	41	70	20	40	90	47	85	27	71	28	43	89	98	42	86	88	95	43	103	66	119	125	0	125	21	33	70	8	36	16	58	110	42	20	59	42	17	110	116	0	44	75
point8	0	6	120	0	94	125	5	6	10	6	14	64	8	124	19	62	3	46	9	33	0	8	119	100	11	81	99	92	79	24	120	1	0	16	0	1	43	27	119	8	13	2	23	7	116	109	0	0	1
point9	125	125	0	125	0	123	118	122	115	120	87	64	0	0	124	71	119	31	0	0	124	9	25	9	80	8	4	84	0	125	0	125	125	82	124	96	118	0	0	109	117	122	120	122	0	1	125	124	115
point10	1	1	125	0	110	47	9	5	10	2	0	90	67	112	12	118	6	119	119	124	7	25	110	92	54	70	35	119	125	0	119	14	22	90	7	6	23	19	85	32	0	0	0	9	118	116	1	1	16
[truncated: 1 more columns]

## Sheet: Observer 3 AH
Subject$	Calm	Lush	Dynamic	Sad	Healthy	Stunted	Lively	Exposed	Joyful	Timeless	Peaceful	Lonely	Strong	Happy	Broken	Rebellious	Cool	Secretive	Diverse	Static	Sheltered	Tired	Healing	Unshakable	Pretty	Dead	Sweet	Damp	Alive	Strange	Split	Desolate	Quiet	Hurt	Restful	Boring	Frustrated	Whole	Abused	Melancholic	Barren	Organised	Deprived	Resignated	Stable	Empty	Naked	Tended
point1	100	98	88	23	82	21	83	10	81	40	91	23	79	79	29	8	59	71	111	15	95	21	99	47	53	7	43	31	91	5	3	2	83	28	74	3	4	83	10	33	3	5	19	28	12	13	3	2
point2	84	79	52	34	42	60	65	63	37	37	31	60	53	52	46	19	38	27	38	45	50	22	38	40	41	6	22	52	87	18	76	3	76	62	64	23	39	64	50	60	17	4	4	41	25	18	28	13
point3	35	27	28	70	50	85	59	90	24	24	4	89	38	31	82	80	27	32	35	40	21	50	31	31	34	36	28	2	53	5	61	64	73	86	10	60	101	18	104	54	80	4	52	58	13	51	67	13
point4	77	24	28	92	64	96	64	106	27	30	48	87	50	34	42	44	40	35	36	83	12	60	32	47	8	34	20	2	32	1	2	88	89	97	59	50	62	18	121	84	104	28	74	80	81	48	98	39
point5	100	100	86	12	89	3	100	25	56	66	94	17	77	86	16	3	38	46	79	1	85	3	52	57	84	1	28	30	119	2	3	2	68	20	88	2	2	114	14	24	2	1	1	4	53	1	2	2
point6	100	9	25	12	63	92	67	102	76	106	86	81	121	77	26	3	45	54	48	92	3	2	36	121	71	9	2	2	79	2	3	35	61	20	60	11	6	114	40	5	37	7	12	13	105	33	48	1
point7	78	36	44	49	35	84	57	69	37	29	59	60	53	53	64	41	29	45	49	63	41	50	36	35	26	31	6	7	69	62	28	58	50	74	71	71	23	89	66	71	65	79	67	64	76	72	77	75
point8	84	62	67	40	49	30	55	63	71	70	93	39	45	59	21	2	39	76	70	76	25	1	81	33	43	11	45	100	80	21	2	2	100	23	82	2	14	94	23	56	22	40	3	13	76	9	41	2
point9	100	81	77	89	71	95	90	22	60	82	90	31	64	69	21	3	85	93	38	41	111	23	17	20	65	1	70	77	104	1	1	46	81	48	80	1	72	101	46	45	34	1	1	64	77	30	30	2
point10	38	13	14	69	48	78	13	89	16	1	19	82	24	23	89	1	1	1	1	92	12	81	2	2	14	43	4	3	49	84	108	59	33	108	30	61	87	26	91	48	77	83	91	90	76	75	86	98

## Sheet: Observer 4 An
Subject$	Hopeful	Sad	Energetic	Generous	Violated	Playful	Insecure	Naked	Centred	Restrained	Wise	Unrest	Secretive	Mischievous	Lethargic	Lustrous	Raped	Peaceful	Proud	Dreamy	Supportive	Anticipating	Hanging-on	Agitated	Wounded	Loving	Confused	Spirited	Dominated	Life-giving	Numbed	Longing	Soulful	Vain	Humerous	Confident	Hostage	Fun-loving	Superficial	Intelligent	Open-heart	Frustrated	Invaded	Sorrowful	Plentiful	Angry	Rich	Nurturing	Harmonious
point1	62	2	119	120	9	83	17	3	120	22	95	16	62	8	7	95	1	36	112	53	115	25	17	6	9	106	16	105	35	117	11	25	105	7	94	90	30	108	5	81	109	11	27	15	117	2	112	89	101
point2	67	87	14	53	74	20	86	54	11	55	43	50	64	13	24	97	21	39	30	81	65	110	75	53	52	106	90	69	77	90	96	81	113	0	12	10	41	54	1	60	5	60	85	60	24	50	67	62	11
point3	35	83	44	65	114	20	28	41	8	114	15	100	11	98	110	22	117	23	6	36	18	99	103	80	118	50	95	2	104	13	114	84	28	5	15	8	104	25	43	10	1	102	120	108	4	119	4	13	1
point4	55	8	76	116	15	31	2	120	120	24	120	33	56	2	116	7	26	112	121	122	91	45	16	27	11	110	38	85	52	27	18	82	116	8	22	98	21	32	8	84	95	15	7	46	8	25	43	58	101
point5	59	11	117	119	4	119	21	6	86	32	63	50	60	50	15	90	30	60	40	70	90	50	10	31	8	105	42	87	16	90	15	33	103	40	90	108	54	84	29	65	97	15	10	18	113	23	107	97	76
point6	19	15	35	28	36	15	27	119	75	33	62	10	22	29	29	22	36	65	50	33	21	15	11	21	25	14	13	4	2	6	108	28	10	11	20	9	83	9	5	43	68	17	23	11	14	17	15	13	36
point7	57	45	68	35	57	43	48	10	18	60	6	50	11	116	68	51	38	21	3	11	32	77	40	26	38	63	89	2	68	37	55	70	28	102	34	27	68	24	85	61	18	35	20	3	22	10	11	41	15
point8	21	42	3	32	81	11	32	50	9	79	11	31	9	26	121	2	112	9	0	11	21	76	110	100	120	50	91	6	116	2	121	120	14	14	17	11	73	14	25	56	8	101	92	98	13	64	30	15	8
point9	41	5	118	120	7	78	22	5	120	1	123	0	121	0	0	110	0	101	119	121	118	23	2	10	1	110	11	122	3	117	1	9	121	5	24	45	10	59	7	112	118	10	1	4	105	5	115	104	105
point10	112	25	41	25	40	65	74	10	30	91	11	2	3	44	64	37	21	46	16	7	77	110	55	40	28	100	10	9	62	71	20	95	73	34	62	75	25	90	12	95	56	57	63	9	23	14	47	76	56

## Sheet: Observer5 B
Subject$	Balanced	Strong	Regenerative	Absorbing	Dislocated	Objectified	Sensuous	Active	Solid	Sad	Peaceful	Fragile	Energised	Wise	Calm	Mythological	Exploited	Timeless	Resiliant	Free	Intuitive	Potential	Bored	Alive	Exposed	Protective	Magical	Old	Wild	Dynamic	Inviting	Scarred	Joyful	Giving	Secretive	Creative	Soft	Manipulated	Imaginative	Wanting	Dancing	Engaging	Waiting	Fresh	Denied	Subtle	Growing	Happy	Beautiful
point1	110	106	67	110	0	0	77	108	63	5	110	72	113	112	118	114	2	85	63	103	110	97	0	99	9	104	86	98	82	115	67	0	75	91	102	113	83	2	96	1	97	106	14	97	0	96	62	110	105
point2	92	39	71	78	2	1	85	98	32	13	101	79	73	100	111	92	2	77	57	102	106	118	9	105	75	86	91	59	75	82	102	1	36	92	103	107	96	1	94	40	33	79	36	102	1	101	107	87	109
point3	83	79	100	69	1	1	25	44	72	4	88	26	43	53	87	56	6	11	34	56	65	103	14	54	69	54	41	24	49	53	65	0	74	59	51	72	41	0	75	1	39	68	79	83	0	29	44	82	88
point4	114	116	104	111	0	0	119	95	112	0	114	1	60	111	114	115	1	116	114	116	111	115	3	57	120	15	95	113	117	118	95	0	76	77	12	109	27	0	90	5	44	122	94	114	0	112	15	114	116
point5	105	109	107	114	0	0	119	118	63	0	111	57	100	117	123	124	0	122	91	121	118	118	0	120	68	103	122	120	104	119	117	0	115	98	100	109	86	0	95	0	122	115	18	111	0	79	23	110	121
point6	94	117	57	82	0	0	21	48	119	0	116	4	74	96	112	84	0	99	106	110	98	108	0	77	114	59	74	111	114	98	61	0	101	94	67	85	3	0	94	0	9	94	0	66	0	38	15	96	106
point7	41	54	56	37	75	114	16	14	28	68	60	89	10	75	62	39	106	71	70	7	65	102	78	62	95	22	13	42	14	13	93	84	25	122	5	11	24	106	17	119	6	54	101	95	118	28	24	24	53
point8	12	13	14	17	121	106	3	4	8	108	13	112	12	62	49	6	120	4	46	6	30	96	121	4	114	14	5	15	5	4	10	93	6	56	25	15	8	121	5	119	6	24	114	26	121	18	8	9	15
point9	84	85	120	120	0	0	124	115	79	0	124	69	106	119	119	121	0	124	60	124	123	120	0	121	11	112	120	121	46	120	119	0	114	110	119	117	123	0	114	9	76	113	17	112	0	110	93	120	123
point10	7	5	9	16	116	121	20	11	15	118	11	3	5	26	31	7	124	26	26	1	17	65	115	25	120	2	4	22	2	4	4	124	4	86	21	4	4	122	4	120	3	15	119	9	120	16	24	7	21
[truncated: 1 more columns]

## Sheet: Observer 6 Br
Subject$	Playful	Harmonious	Defensive	Motionful	Wise	Tired	Nourishing	Careless	Life-potentiality	Needy	Inspiring	Happy	Diverse	Restless	Hopeless	Sacred	Eroded	Communicative	Free	Joyful	Magical	Bored	Fixed-inflexible	Belonging	Identity-less	Ancient	Brilliant	Peaceful	Spontaneous	Lonely	Exposed	Mechanical	Conditioned	Fresh	Homely	Creative	Connected	Sad	Unstable	Nostalgic	Damaged	Alert	Quiet	Emotional	Secure	Forgotten	Resilient	Vigorous	Confused
point1	87	90	61	103	110	53	80	27	84	43	74	84	64	92	23	96	69	90	97	79	81	38	45	93	37	67	81	96	93	29	15	10	9	88	90	93	103	12	76	18	9	66	17	77	92	19	80	96	13
point2	50	52	28	45	29	15	45	51	46	58	30	52	60	27	10	15	36	54	17	41	20	64	68	36	42	14	14	32	12	70	77	44	35	15	30	23	36	27	19	41	48	48	69	36	32	13	47	25	66
point3	15	7	53	8	46	85	46	84	78	86	10	30	14	35	65	5	92	51	2	13	12	113	106	21	110	8	4	11	4	115	120	123	117	7	6	21	5	103	26	115	96	74	103	112	5	113	14	4	109
point4	17	32	4	21	65	3	16	29	32	109	26	11	4	39	39	8	111	78	84	8	7	76	104	50	108	7	25	38	6	100	124	31	77	5	21	18	45	77	80	110	121	21	118	123	4	120	9	3	57
point5	94	104	6	111	107	3	115	8	116	6	112	96	103	81	7	105	57	103	55	73	103	14	29	84	62	75	95	96	102	28	41	18	38	101	96	99	102	15	62	52	55	75	18	61	60	77	107	115	54
point6	93	101	26	58	115	103	106	4	94	105	118	75	26	107	4	118	115	118	117	87	121	61	70	121	3	118	48	117	94	81	82	7	22	12	44	68	69	9	70	95	24	93	108	97	70	106	116	50	8
point7	25	17	40	5	17	79	24	96	48	98	13	11	23	5	56	8	112	64	8	3	2	106	106	3	120	19	5	16	2	114	119	115	119	7	10	4	25	106	10	100	123	55	106	66	19	47	31	10	94
point8	2	3	2	4	5	5	4	120	1	107	5	3	4	6	95	1	42	11	8	1	1	112	122	4	116	3	3	23	2	69	122	124	122	4	2	6	5	91	54	99	114	18	113	25	4	122	9	3	111
point9	115	120	23	120	123	4	124	2	123	39	124	121	120	122	3	125	50	117	122	121	125	9	12	124	6	82	121	125	125	34	17	0	0	122	125	123	124	15	80	2	5	88	98	112	89	9	123	124	9
point10	9	32	61	24	31	96	50	85	59	85	24	21	9	22	30	1	43	50	2	20	31	104	102	38	114	15	9	30	2	91	120	121	120	11	4	16	30	55	67	83	104	105	108	108	15	40	32	7	88
[truncated: 1 more columns]

## Sheet: Observer 7 C
Subject$	Exposed	Dramatic	Open	Controlled	Powerful	Friendly	Languid	Competitive	Thriving	Tenuous	Cooperative	Lush	Random	Multi-faceted	Branded	Luxuriant	Weathered	Tempting	Alive	Shy	Stubborn	Balanced	Vulnerable	Ancient	Fertile	Impressionable	Colourful	Wild	Respectful	Content	Stable	Accommodating	Deep	Protective	Resourceful	Mysterious	Inhospitable	Dry-arid	Lonely	Neutral	Rugged	Absorbent	Resigned	Dark	Manicured	Managed	Secretive	Inaccessible	Naked
point1	61	81	19	16	73	62	38	56	92	23	106	86	50	90	6	70	80	98	100	37	41	87	85	96	108	69	80	88	53	105	11	91	96	76	107	101	63	6	10	64	62	112	91	105	15	14	64	68	12
point2	22	68	7	99	107	66	14	109	116	29	107	108	104	108	25	110	58	58	79	45	85	81	56	36	82	96	94	58	30	93	42	65	90	94	104	92	54	13	52	57	67	105	29	62	25	15	83	84	62
point3	84	69	81	40	22	20	15	23	57	53	60	30	50	55	11	52	56	51	70	35	96	13	92	71	16	66	33	60	61	26	62	45	28	27	43	16	62	93	31	105	40	118	107	19	83	88	120	102	112
point4	114	113	102	89	120	59	120	67	31	52	78	10	56	31	98	7	116	68	98	3	96	31	80	101	39	99	91	106	14	59	54	86	29	18	49	71	88	34	89	60	83	107	117	3	95	99	7	9	115
point5	14	101	16	102	105	111	67	85	109	24	91	104	78	107	13	114	105	119	102	93	102	63	118	115	112	15	105	120	109	115	65	113	123	120	119	125	91	29	94	8	98	101	60	94	1	1	80	94	29
point6	113	111	97	5	83	3	13	3	110	5	5	3	98	104	113	4	120	4	63	61	101	78	5	125	1	41	61	81	37	104	100	37	77	28	63	97	46	6	86	58	95	9	116	108	74	2	80	102	124
point7	94	93	95	101	58	106	105	68	94	79	70	88	67	74	116	107	83	102	52	76	84	27	71	47	75	79	71	25	64	78	32	88	15	65	42	99	19	9	64	20	30	110	94	33	85	91	59	34	103
point8	106	35	62	122	9	2	11	115	26	97	119	4	6	14	121	5	6	2	3	120	116	2	117	4	3	118	4	1	122	2	59	124	21	78	84	11	115	2	120	3	2	121	122	90	112	117	47	105	124
point9	22	96	9	72	89	98	78	85	104	44	90	114	84	93	7	111	76	93	105	90	73	107	31	102	106	108	93	99	84	92	92	83	108	78	91	108	79	12	29	11	90	122	89	69	34	17	91	83	6
point10	101	62	110	120	26	9	38	94	50	89	24	75	5	1	123	7	41	25	55	39	52	24	92	2	25	90	34	5	38	25	13	6	0	34	14	6	14	21	83	11	7	53	65	39	120	119	11	4	123

## Sheet: Observer 8 E
Subject$	Creative	Fertile	Sad	Protective	Humorous	Manipulated	Hopeful	Authentic	Arrogant	Resilient	Satisfied	Strong	Tired	Loving	Independent	Masculine	Haggard	Curious	At-peace	Abused	Wise	Responsive	Harsh	Adventurous	Active	Balanced	Dutiful	Beautiful	Forgiving	Discouraged	Relaxed	Innocent	Giving	Coping	Feminine	Bountiful	Nurturing	Vibrant	Delicate	Charming	Motivated	Joyful	Will	Trusting	Enthusiastic	Mature	Playful	Bored	Rebellious
point1	118	125	0	91	41	0	114	124	1	123	123	115	5	102	73	15	0	108	124	1	123	105	10	99	119	124	8	124	116	0	112	100	123	63	115	125	125	125	64	20	113	115	116	86	96	125	99	0	17
point2	107	88	17	89	106	2	99	125	63	101	99	84	25	111	114	118	11	87	113	6	92	57	16	103	35	62	7	81	97	3	117	107	82	70	34	87	111	69	40	53	96	81	102	113	116	77	116	13	95
point3	79	60	11	5	5	36	79	34	6	92	36	74	106	110	92	103	110	97	32	47	91	76	102	37	20	12	74	10	102	56	83	112	95	102	72	6	38	20	6	41	75	37	63	94	21	78	40	116	35
point4	24	31	89	7	2	76	72	64	11	86	33	48	93	82	34	96	113	22	12	83	83	96	101	2	27	16	118	46	80	100	35	120	90	108	111	47	59	9	17	3	10	3	20	92	0	87	0	125	9
point5	115	120	4	51	111	0	108	118	91	106	125	117	6	111	120	77	0	99	125	0	110	90	11	116	78	105	5	78	106	0	125	110	87	60	107	116	115	117	40	99	113	125	125	108	125	78	125	0	78
point6	74	31	60	87	107	0	58	125	105	88	125	116	0	79	117	125	0	105	105	0	96	60	89	116	86	72	1	44	29	0	118	62	47	0	8	9	88	77	0	76	112	114	125	112	125	101	116	0	85
point7	92	103	31	3	12	96	83	32	7	74	43	86	77	95	53	11	18	63	44	94	107	106	0	20	76	48	100	116	102	71	87	109	125	86	109	99	110	58	67	125	75	57	50	90	84	97	8	111	62
point8	51	34	105	5	0	120	86	10	0	71	10	61	102	112	37	38	109	49	20	115	104	110	86	9	71	5	125	6	92	110	11	116	125	115	115	58	78	8	30	0	32	3	25	87	0	86	2	121	14
point9	125	119	0	109	5	0	60	125	3	104	125	117	0	100	83	6	0	118	125	0	125	111	0	102	115	96	4	125	102	0	125	91	125	58	125	105	120	119	82	85	114	125	120	82	125	116	119	0	35
point10	71	58	36	7	3	111	92	16	0	81	25	80	102	114	70	8	97	75	23	80	119	102	0	4	7	35	120	122	106	76	40	110	120	83	116	26	68	35	68	112	41	20	51	89	19	78	28	104	2
[truncated: 1 more columns]

## Sheet: Observer 9 L
Subject$	Relaxed	Elegant	Elementary	Exposed	Modest	Fulfilled	Energetic	Wild	Reticent	Gentle	Comforting	Thoughtful	Artificial	Balanced	Alive	Surpressed	Diverse	Peaceful	Healthy	Vulnerable	Expressive	Unfinished	Stagnant	Open	Calm	Young	Abundant	Trustworthy	Amusing	Powerful	Fragmented	Structured	Strong	Safe	Fertile	Ancient	Purposeful	Massive	Striking	Naked	Inviting	Simple	Melancholy	Feminine	Dynamic	Hopeful	Fruitful	Sacred	Maintained
point1	106	105	83	30	44	96	113	74	12	85	93	72	9	90	99	24	72	120	106	33	107	38	24	40	66	57	77	90	85	95	20	7	85	91	80	99	74	38	45	29	80	77	81	78	110	104	100	106	10
point2	73	45	38	76	70	24	35	34	83	56	45	48	78	20	35	85	22	41	49	89	39	94	78	73	69	40	13	29	39	23	50	46	53	62	27	21	31	9	21	93	24	61	70	40	42	47	16	9	19
point3	76	67	56	90	78	42	52	42	82	93	83	83	87	39	76	90	71	87	57	104	71	97	85	89	92	106	29	52	40	33	81	41	34	99	69	20	39	27	51	104	80	89	40	52	35	58	47	9	86
point4	81	67	76	94	107	28	36	54	81	88	93	69	22	8	82	97	11	93	33	99	70	84	93	107	96	22	10	89	42	81	60	50	88	41	31	86	45	65	74	111	55	94	105	25	55	72	34	89	28
point5	79	70	82	37	78	104	98	107	23	44	61	74	10	87	105	19	97	104	108	16	86	50	28	65	69	44	102	81	96	93	8	6	91	92	101	93	92	85	36	19	73	77	56	66	103	110	97	90	6
point6	78	57	93	69	77	70	82	116	42	35	41	84	13	58	84	45	69	84	69	64	86	61	80	88	95	35	48	98	42	104	71	20	104	85	37	104	79	108	22	47	69	57	84	21	36	43	32	82	10
point7	61	55	45	91	47	36	52	14	70	87	74	32	87	42	70	95	27	66	46	62	46	89	80	88	87	98	33	59	40	44	93	115	57	90	79	16	76	4	56	85	39	42	67	74	18	37	47	8	106
point8	74	34	45	108	46	52	73	38	87	69	50	79	89	43	68	91	40	72	53	86	22	95	94	93	83	68	41	61	68	80	80	44	79	73	64	4	54	26	41	88	76	47	76	85	36	64	45	12	91
point9	111	111	102	16	99	109	111	104	17	95	109	68	5	97	109	3	100	110	102	26	113	28	16	67	86	93	93	106	111	71	7	4	89	106	97	101	90	38	66	36	93	78	69	105	102	115	91	119	2
point10	32	9	25	109	40	22	31	5	76	30	29	32	111	7	33	107	22	46	30	99	48	84	55	107	74	95	7	74	34	55	90	117	70	63	45	5	80	6	16	90	12	80	91	7	14	55	41	5	117
[truncated: 1 more columns]

## Sheet: Observer 10 N
Subject$	Calm	Experienced	Vibrant	Resilient	Sociable	Weak	Happy	Violated	Pure	Relaxed	Secretive	Cold	Generous	Independent	Lazy	Liberated	Confident	Bored	Patient	Immature	Welcoming	Gentle	Pampered	Confused	Proud	Honest	Healthy	Subdued	Fair	Playful	Wise	Tired	Strong	Lonely	Sad	Warm	Energetic	False	Cooperative	Unfulfilled	Peaceful	Balanced	Lost	Resourceful	Cocky	Hospitable	Grounded	Hopeful	Ebullient
point1	97	113	96	115	58	10	100	3	114	101	34	9	81	13	3	82	119	3	106	3	76	46	4	2	120	120	105	11	83	31	106	2	116	22	2	76	97	2	76	2	101	120	6	107	73	57	94	92	76
point2	102	74	120	84	98	28	101	36	91	106	75	20	86	94	11	86	102	16	120	34	117	119	6	26	108	118	122	1	90	96	100	14	84	25	5	92	114	1	102	1	109	87	21	99	79	98	86	119	107
point3	66	46	65	40	80	82	61	75	19	36	84	55	93	35	10	84	33	9	104	45	116	30	7	83	63	106	82	74	103	28	82	68	114	75	102	50	66	78	87	87	71	85	54	33	5	80	58	75	8
point4	87	110	55	90	30	11	67	95	28	93	108	10	82	97	2	60	84	2	119	3	77	22	3	64	113	78	74	43	117	20	120	7	118	2	4	74	95	1	104	81	80	56	44	113	104	63	95	119	36
point5	121	120	90	101	44	5	97	2	118	101	99	38	78	120	46	83	121	5	90	5	50	94	5	24	118	110	118	8	76	57	119	2	108	9	13	82	72	7	80	6	119	101	15	91	33	54	114	58	58
point6	120	121	26	119	57	2	81	3	97	122	8	60	92	107	1	84	119	12	120	4	79	104	3	4	117	118	118	3	92	31	119	3	119	2	29	62	35	5	81	25	118	121	3	76	6	73	122	78	31
point7	79	68	56	80	44	49	32	87	15	60	5	86	104	21	13	13	38	88	39	85	53	37	63	77	23	37	50	82	29	2	32	91	54	72	107	38	42	86	63	97	71	32	76	31	5	80	40	55	5
point8	29	57	24	82	27	76	15	88	50	26	9	23	78	117	6	18	70	7	75	22	64	92	3	80	105	93	48	91	28	10	100	57	118	124	124	68	62	46	96	113	120	56	95	98	3	82	36	100	45
point9	123	124	82	100	61	1	87	1	123	122	69	2	24	104	35	62	113	1	122	14	92	108	2	3	79	108	106	2	80	99	121	2	105	2	48	62	72	14	78	8	111	115	9	99	5	79	120	58	39
point10	70	25	40	8	9	23	52	100	4	5	1	81	16	1	13	2	36	21	5	41	9	36	5	72	40	25	34	82	10	4	3	94	15	120	94	24	9	85	12	98	43	19	39	4	3	14	5	50	2
[truncated: 1 more columns]
