# Supplementary material for: The Assessment of Landscape Expressivity: A Free Choice Profiling Approach
Source: PLoS One. 2017 Jan 23;12(1):e0169507. doi: 10.1371/journal.pone.0169507 (PMC5256991; doi:10.1371/journal.pone.0169507)
Supplement: S2 File — (XLSX) [file pone.0169507.s002.xlsx]

## Sheet: Observer 1 Ales
Subject$	tired	harmonious	kind	sad	slightly-sad	unexpressed	wise	dynamic	smiling	confused	bored	breathing	safe	hurt	slightly-uneasy	frustrated	noisy	gentle	silent	sure	creative	cold
point1	0	97	43	0	0	0	125	125	41	0	0	125	97	0	0	0	43	125	0	97	101	8
point2	0	97	47	0	0	0	57	125	103	0	0	98	63	0	0	0	125	13	0	82	100	0
point3	16	26	52	5	20	43	33	70	55	63	12	68	60	7	66	60	51	9	65	11	52	22
point4	82	19	57	57	77	70	87	33	11	21	63	68	3	57	80	80	7	49	60	71	25	41
point5	0	125	102	0	0	0	116	85	97	0	0	125	125	0	0	0	86	61	8	97	44	6
point6	101	5	13	64	74	113	34	27	21	55	100	4	10	70	53	66	31	21	103	36	5	80
point7	77	3	12	29	40	97	3	44	30	55	66	10	4	62	65	96	42	7	100	5	3	85
point8	95	5	36	47	102	86	63	9	4	6	107	47	13	16	39	3	6	37	81	17	0	53
point9	1	112	94	0	7	0	102	92	38	11	4	91	11	15	7	8	61	77	25	66	78	19
point10	96	0	3	113	125	125	4	1	0	3	93	4	3	93	125	125	2	26	102	0	0	90

## Sheet: Observer 2 Alex
Subject$	containment	mild	orderly	latent-power	warm	vibrant	hostiliy	resigned	enthusiastic	negleted	brooding	self-respect	harmonious-understatement	soft	sad	male	mature	long-suffering	secret	excited	robust	take-it-or-leave-it	meditative	stately	welcoming	diminished	content
point1	32	102	43	39	2	37	0	0	19	0	0	23	87	8	0	95	40	0	0	10	33	0	120	0	28	0	85
point2	0	18	74	0	0	112	0	0	118	0	0	114	0	23	0	0	0	0	33	115	0	0	0	0	25	0	76
point3	8	30	40	39	96	49	2	0	3	0	1	30	0	6	0	0	60	5	31	56	118	13	0	0	11	0	79
point4	115	8	100	125	35	28	0	4	11	0	0	125	0	14	0	0	112	0	4	8	78	0	0	0	6	0	93
point5	125	85	63	83	105	112	0	0	17	0	0	93	18	92	0	0	85	0	109	58	67	60	0	0	115	0	125
point6	22	8	55	92	23	71	2	0	36	4	0	70	0	0	0	124	84	19	26	32	0	0	0	125	61	4	91
point7	112	103	124	50	73	60	4	0	8	0	0	29	3	21	0	17	50	0	13	3	20	0	13	28	82	0	113
point8	84	0	60	124	8	14	100	0	1	0	120	91	0	0	0	0	0	0	3	0	89	0	0	0	0	0	0
point9	0	45	22	13	19	25	0	0	108	0	0	89	20	10	0	9	0	0	125	109	73	0	0	7	39	0	62
point10	0	4	0	1	1	1	0	125	1	116	0	1	0	2	121	0	21	125	10	0	3	0	0	0	2	79	1

## Sheet: Observer 3 An
Subject$	humble	self-conscious	scratched	thin	eternal	weakened	malnourished	harmony	worshipful	poignant	tended	regimented	connected	abundant	naked	confident	unified	happy	plastic	surviving	controlled	obedient	nourished	depleted	organised	abiding	young	powerful	compromised	playful	safe	sublime	protecting	newness	light-hearted	resistant
point1	38	9	11	27	15	65	53	91	91	27	17	18	125	123	125	107	20	70	15	110	84	85	84	86	66	119	66	118	86	87	75	72	73	11	60	12
point2	68	94	4	3	92	4	3	112	125	18	101	3	125	113	124	73	73	91	0	13	34	41	88	5	43	58	121	88	97	112	102	121	102	117	117	89
point3	78	20	92	93	19	104	52	35	78	99	29	78	98	37	87	43	43	54	10	89	97	91	78	94	27	44	60	39	95	39	19	20	47	73	43	73
point4	49	100	65	5	117	15	6	107	119	100	89	68	123	74	107	95	105	88	23	122	59	70	84	110	85	120	6	103	105	24	102	121	125	3	43	101
point5	5	79	5	5	92	8	9	122	125	11	79	72	111	120	6	95	115	108	12	103	68	62	103	5	103	78	82	90	12	91	78	88	117	99	99	92
point6	8	54	7	5	98	13	8	106	115	31	9	11	113	115	121	63	113	88	10	115	30	4	94	32	98	110	0	107	25	16	100	26	86	2	0	101
point7	61	14	27	2	81	77	21	102	105	32	94	106	83	85	17	86	28	67	93	80	108	99	81	97	104	96	12	29	65	47	85	66	98	90	65	78
point8	3	56	4	4	82	13	14	92	100	42	63	82	122	124	125	94	123	88	5	110	116	10	101	105	117	115	0	114	80	98	65	119	100	5	12	14
point9	11	12	25	11	79	8	9	93	106	13	2	3	121	120	47	101	113	108	2	102	16	2	87	4	97	98	48	100	73	106	81	100	50	90	88	52
point10	4	11	108	109	2	113	113	42	96	96	103	115	15	54	11	56	88	72	93	28	114	118	21	110	93	16	23	10	99	25	61	12	10	111	3	18

## Sheet: Observer 4 Ca
Subject$	solitary	sanguine	bright	tough	traditional	strong	grumpy	centred	care-worn	constrained	resilient	hidden	hard-working	mysterious	accusing	gallant	community-minded	aspiring	confident	purposeful	accepting	introverted	athletic	independent	peaceful	warm	simple	reliable	kind	sensuous	friendly	patient	co-operative	indifferent	intrepid	happy	energetic	ironic	languid	down-to-earth	contented	long-suffering	quick	conceited	jovial	self-centred	caring	honest
point1	7	80	64	24	8	46	2	34	5	4	57	85	15	109	4	37	9	13	14	13	9	107	10	15	23	23	3	3	3	113	31	4	4	4	11	64	52	99	112	4	41	2	6	1	1	89	4	3
point2	6	6	57	83	3	40	3	11	2	65	7	2	1	1	1	113	7	117	119	119	13	3	118	60	11	16	3	4	3	4	28	1	6	2	14	22	35	1	2	1	1	1	1	114	17	57	2	15
point3	3	0	2	76	63	46	104	17	117	95	82	4	89	0	0	1	20	1	2	8	96	5	1	2	72	32	119	109	96	0	30	94	72	6	0	3	2	1	0	110	21	120	0	8	0	10	7	38
point4	73	2	2	112	53	113	6	119	74	36	118	10	99	58	5	54	10	1	82	50	99	76	3	75	76	20	2	89	56	0	75	98	72	11	0	37	1	1	0	104	87	40	2	2	5	4	45	80
point5	15	11	65	39	7	77	2	103	3	3	62	12	8	18	2	43	5	3	56	83	11	3	4	49	53	32	0	4	8	31	53	56	40	4	13	76	78	14	4	21	80	4	3	12	11	78	26	36
point6	3	0	3	100	110	104	78	38	73	71	98	2	102	0	36	6	113	2	17	87	94	38	0	3	15	55	46	111	64	0	75	80	115	4	0	33	2	3	0	100	57	98	6	15	10	3	110	65
point7	3	2	19	9	107	55	8	30	52	67	71	6	91	7	5	3	86	1	9	44	91	3	0	3	77	89	24	53	89	10	88	73	81	3	0	58	11	0	0	104	66	22	13	2	80	3	97	110
point8	107	3	53	42	5	42	2	31	3	27	64	117	9	114	92	2	0	3	4	55	2	116	2	106	50	10	3	3	3	44	2	8	1	98	2	4	2	52	8	0	23	4	1	9	0	93	3	3
point9	13	116	111	69	8	100	2	68	3	0	76	10	3	3	4	35	7	49	54	66	10	5	74	97	45	86	29	14	24	12	93	11	7	0	111	115	110	0	0	2	70	2	100	50	46	53	43	73
point10	47	4	6	17	17	17	66	22	111	108	81	10	124	2	2	3	38	1	2	1	100	42	0	19	69	70	4	73	27	0	10	44	22	5	0	3	0	2	0	91	43	105	4	2	1	2	27	30

## Sheet: Observer 5 Ch
Subject$	flowing	honest	captive	unsettled	middle-aged	troubled	eaten	raped	vast	secretive	dynamic	lonely	resonant	stale	deep	lovely	just-OK	alive	bleak	waiting	guarding	needs-love	meaningful	weathered	controlled	old	empty	misused	barren	wild	nibbled	uncared-for	awesome	expectant	knowing	healing	hidden	needs-to-be-filled	energy	supported	radiant	depth	profound	de-energised	speaking	grazed	peace	creative	awaiting
point1	81	76	63	38	55	41	15	11	8	89	54	40	86	33	69	106	27	118	25	70	47	37	94	98	60	58	43	28	27	100	19	23	67	55	102	116	93	100	87	78	91	85	100	43	110	39	95	99	86
point2	38	83	50	33	19	10	7	4	39	55	81	36	25	15	12	111	65	93	31	97	71	90	97	84	67	62	63	18	16	94	24	24	51	53	59	41	45	69	60	50	53	44	66	23	59	15	66	72	55
point3	72	85	88	89	22	92	78	31	24	39	45	54	63	65	80	52	56	57	55	55	58	92	84	88	82	83	78	76	76	77	70	83	69	90	97	97	83	101	99	75	94	97	96	19	91	102	73	70	103
point4	76	68	78	108	116	76	43	100	122	67	83	35	123	9	119	76	64	76	89	74	99	80	80	90	105	101	86	80	88	100	49	44	63	62	110	110	45	76	76	62	107	116	118	30	80	33	30	91	92
point5	62	61	61	62	63	78	11	9	103	55	54	51	49	43	40	43	67	103	84	80	59	80	80	65	38	42	39	42	41	105	28	35	69	78	53	49	77	79	76	36	69	51	57	46	46	20	42	68	77
point6	40	39	43	43	36	39	27	8	33	39	39	40	47	31	54	41	50	60	61	56	54	52	50	69	48	45	60	44	49	75	29	22	53	75	73	72	53	57	71	60	57	62	67	65	66	46	55	59	67
point7	30	65	82	67	66	72	80	99	70	50	58	43	69	67	68	40	64	68	70	60	66	51	70	86	93	60	73	90	100	100	68	87	78	78	74	74	77	83	64	64	75	58	62	40	71	52	51	61	77
point8	50	52	49	45	32	38	29	15	20	91	53	47	50	43	110	82	58	69	84	88	72	81	83	90	49	76	62	67	77	89	80	90	73	72	89	80	64	88	60	70	82	92	87	53	63	82	87	89	93
point9	77	80	86	73	52	76	47	72	81	77	80	70	94	78	70	32	76	74	65	71	85	79	92	81	72	71	62	49	66	88	40	57	87	78	80	96	52	58	61	60	65	66	69	24	87	85	68	72	65
point10	64	77	106	89	37	75	96	125	68	37	35	40	57	69	67	70	106	70	78	73	68	108	80	79	125	67	97	125	102	98	86	95	78	85	88	90	70	95	77	79	103	86	91	59	94	60	61	80	99
[truncated: 1 more columns]

## Sheet: Observer 6 I
Subject$	lonely	embracing	over-used	joyful	honest	tame	fluid	conversing	open	boring	mysterious	ordered	harmonic	stiring	healing	nostalgic	deep	rebellious	grand	grieving	passive	wise	defiant	homogenous	ancient	impoverished	fresh	wholesome	alive	creative	protective	gentle	integrated	bubbling	nourishing	young	playful	erotic
point1	0	70	3	80	78	2	99	102	34	1	74	18	101	32	113	65	82	61	70	12	1	115	31	1	92	3	111	119	123	102	100	92	122	59	124	31	46	78
point2	1	78	5	94	91	8	48	118	30	1	36	37	39	99	86	24	24	108	40	9	1	36	116	13	11	7	116	79	98	121	72	31	47	85	57	122	122	68
point3	42	15	112	21	44	84	17	47	70	71	5	40	24	24	32	70	24	23	25	97	48	25	23	49	18	100	28	33	50	50	42	44	49	38	43	41	38	24
point4	48	3	123	11	93	22	31	70	113	17	41	12	39	39	45	108	34	43	73	112	32	37	39	44	38	122	32	34	39	35	41	30	27	26	27	22	37	30
point5	2	123	5	117	95	4	95	105	96	1	101	4	123	117	123	69	117	107	124	13	0	125	124	0	119	4	108	124	123	119	120	81	124	115	117	38	109	116
point6	101	18	26	29	104	5	17	73	101	1	107	17	85	28	27	122	119	100	102	89	36	113	55	11	119	24	13	34	57	53	71	47	57	28	27	7	20	21
point7	27	40	113	27	73	123	33	70	88	36	7	95	67	15	42	63	20	17	20	56	99	17	5	78	7	100	28	30	29	30	17	95	36	7	16	27	9	9
point8	68	67	93	34	65	38	82	61	94	41	96	43	47	44	82	93	111	78	73	72	34	83	47	41	49	86	52	39	51	48	53	52	45	31	43	27	16	37
point9	23	100	19	61	80	4	106	107	54	0	125	12	122	44	108	98	103	88	88	59	9	115	93	0	117	13	112	111	115	117	112	104	110	83	109	67	64	54
point10	71	21	96	18	63	123	46	42	97	115	6	117	7	15	10	74	3	7	4	79	119	3	3	124	1	124	34	12	17	13	13	43	14	12	14	102	8	71

## Sheet: Observer 7 J
Subject$	spacious	light	not-ordered	weathered	dramatic	tamed	quiet	lively	extensive	treeless	fractured	complimentary	upward	warm	dryish	resistant	consistancy	diverse	solitary	mystery	interactive	natural	wild	colleagal	inhospitable	secluded	sombre	layered	windswept	soft	energetic	rythum	large	harmony	smooth	free	strong	movement	peace	bare	open	gentle	supportive	decay	variety
point1	23	76	109	106	99	11	85	116	46	115	54	95	13	56	8	84	13	112	15	93	112	112	112	93	28	109	15	108	15	108	115	42	33	32	12	93	109	111	71	9	19	23	83	13	114
point2	107	98	102	89	94	11	13	32	42	7	30	91	100	82	68	64	75	58	9	110	108	106	78	103	18	116	12	103	11	37	44	82	82	91	15	79	91	28	83	10	23	94	107	58	64
point3	103	113	117	68	10	8	115	35	45	9	80	37	33	110	115	89	56	51	73	52	78	92	82	86	29	84	14	53	32	64	58	15	70	31	16	101	31	79	92	41	91	104	91	32	46
point4	120	102	16	109	109	31	37	27	113	109	15	61	72	33	111	13	97	84	4	25	46	35	35	81	59	11	81	76	107	60	77	73	105	98	101	113	110	101	85	88	104	64	72	57	51
point5	99	102	13	84	109	8	44	67	94	2	105	92	5	36	97	74	79	73	8	11	99	110	108	87	64	66	41	72	27	80	86	93	95	100	79	111	121	86	103	53	63	70	82	31	34
point6	21	34	81	112	89	25	38	73	44	111	109	65	73	47	101	99	88	22	72	30	83	107	111	96	114	94	101	116	111	21	51	96	39	33	30	68	110	69	29	110	105	13	32	91	58
point7	110	49	55	55	67	55	67	63	88	21	87	82	70	55	44	61	31	90	20	49	90	29	45	68	82	90	46	104	49	61	50	36	85	41	43	23	86	78	63	26	28	40	81	15	92
point8	111	13	19	106	101	17	119	11	83	107	97	58	60	9	108	111	113	20	114	67	25	58	97	45	107	113	118	98	110	9	16	62	85	87	93	17	103	17	33	110	105	10	12	49	33
point9	24	22	103	99	53	118	112	65	30	1	111	92	22	21	4	4	97	76	97	102	108	120	119	111	71	120	82	78	8	103	40	51	26	82	22	100	25	83	101	11	12	117	108	110	116
point10	113	117	5	11	13	118	107	81	84	100	37	102	77	67	33	12	111	12	32	25	88	11	11	93	7	6	6	89	92	87	46	121	78	111	103	25	100	107	95	26	100	100	106	14	11

## Sheet: Observer 8 M
Subject$	young-adult	masculine	self-respect	family	timeless	feminine	awareness	respect	female	alive	caring	child	adult	cosy	power	fun	nourishing	mother	ancient	gateway	between-young-and-adult	dry	mythological	generous	splendour	aliveness	greatness	magic	smiley	practical	sharp	silence	conversation	peaceful	abundance	integrity	wisdom	happy	invitation	lonely	everyday-life	healthy	coherence	caring	calm	hug	charmed	to-play	mysterious
point1	77	32	117	117	86	86	110	125	109	124	119	30	107	67	117	84	109	102	53	34	64	5	70	100	105	113	116	91	65	81	15	52	99	99	100	124	117	109	68	68	68	115	123	107	112	81	82	53	91
point2	103	67	102	113	57	77	105	103	85	120	88	67	62	82	92	105	109	106	65	70	106	26	105	69	79	124	77	90	103	111	13	67	116	86	111	115	120	115	108	12	79	93	113	83	75	53	68	85	85
point3	92	82	109	112	29	74	102	105	73	100	57	84	97	100	108	117	33	27	29	56	56	56	42	47	95	108	72	71	113	75	48	90	90	88	65	89	94	103	110	24	39	72	107	43	91	52	50	93	93
point4	20	21	83	33	111	112	42	57	99	47	45	9	8	9	15	12	39	90	107	20	6	88	11	18	20	69	87	73	33	32	26	111	34	42	29	56	93	43	25	81	33	36	31	25	70	45	35	32	33
point5	66	22	122	121	76	121	113	115	116	123	124	74	103	112	118	80	121	123	104	82	35	30	47	107	107	113	119	117	96	98	39	100	58	96	111	115	115	115	116	28	72	94	101	99	101	73	79	77	93
point6	104	103	88	76	65	41	94	83	70	100	87	32	60	50	77	48	52	30	27	14	94	91	21	46	46	86	45	66	41	51	82	87	50	58	46	113	111	76	46	45	57	71	83	87	107	34	50	42	81
point7	65	92	85	74	12	73	61	75	64	64	56	18	94	87	45	45	62	64	25	21	29	80	39	68	38	61	49	35	44	63	51	74	52	66	55	75	66	51	40	43	61	63	58	49	51	43	42	65	56
point8	22	90	93	43	81	28	51	55	31	78	52	18	78	34	67	21	31	21	62	89	26	76	82	53	57	68	73	49	24	23	48	114	26	42	65	97	93	63	48	105	18	64	64	42	109	30	40	30	65
point9	71	28	122	93	102	109	117	119	105	123	108	79	81	97	116	80	91	99	104	108	115	38	86	103	112	117	113	121	98	103	26	98	97	102	108	112	112	105	94	78	77	95	105	106	107	82	100	102	104
point10	21	26	38	21	8	37	34	30	37	49	48	13	32	20	33	28	28	22	25	21	19	38	18	41	36	41	37	30	35	40	43	62	29	39	35	47	55	49	66	31	40	50	53	57	57	47	36	51	40
[truncated: 7 more columns]

## Sheet: Observer 9 P
Subject$	freshness	pride	depleted	tolerant	chattering	angry	patience	playfulness	wisdom	tired	loneliness	struggle	resentful	discomfert	calm	wounded	purposeful	controlled	resourceful	timidity	hardship	noisy	gracious	balanced	knowing	strife	accepting	depression	questioning	bored	confused	connected	exhausted	imprisoned	scarred	reflection	excitement	lost	achievement	fighting	hopeless	weak	jealous	ingenious
point1	107	61	3	75	22	21	91	74	63	19	39	38	18	4	109	4	15	15	31	17	16	30	76	87	76	16	65	2	23	3	3	102	9	9	9	82	29	2	42	3	4	5	6	33
point2	97	66	17	58	116	14	31	51	30	5	6	41	7	6	28	4	31	36	50	7	29	82	23	66	42	6	57	7	24	2	3	100	22	4	4	52	45	4	43	24	3	3	4	21
point3	9	15	99	8	8	89	10	9	30	89	74	91	78	98	6	100	33	10	37	4	111	37	16	8	36	94	3	102	48	22	66	7	78	33	91	4	13	31	6	89	56	55	80	22
point4	5	5	118	5	4	65	3	2	2	98	82	80	53	93	4	116	4	93	3	2	102	1	2	2	43	100	32	107	46	11	30	2	94	94	104	23	3	76	3	22	120	111	5	4
point5	96	119	6	39	99	6	24	81	28	17	8	27	7	7	33	1	87	10	103	2	33	83	41	46	39	37	56	6	49	24	5	93	42	4	2	23	98	2	119	43	3	13	9	100
point6	5	56	28	71	4	3	110	23	110	38	19	10	4	6	94	2	31	8	44	3	59	2	92	83	107	58	114	4	57	2	3	101	28	3	3	92	22	1	82	15	3	10	5	58
point7	31	5	98	12	5	61	11	2	32	86	94	76	86	98	5	91	7	114	20	5	75	27	12	2	32	75	5	104	109	101	106	5	110	93	102	12	3	51	5	74	85	99	101	5
point8	4	3	95	5	3	112	11	3	18	37	69	45	117	95	3	121	11	115	14	5	41	2	2	2	33	50	10	50	80	24	65	4	30	109	109	3	3	73	1	84	61	45	72	4
point9	106	99	3	103	102	3	113	105	103	17	6	23	3	11	104	2	45	6	76	2	9	10	102	112	101	24	88	3	25	5	2	116	20	3	3	78	40	3	58	21	2	9	3	41
point10	40	2	95	16	2	41	4	3	3	94	86	3	94	104	3	115	1	107	8	22	29	2	1	1	15	34	43	120	95	78	97	2	76	86	94	18	3	118	1	10	121	76	90	2

## Sheet: Observer 10 R
Subject$	fresh	wild	magical-peace	a-picnic-spot	sadness	open-to-all-weathers	Rolling	flowing	something-drowned	artery	man-made	smooth/craggy	dappled	desire-to-explore	far-distant-roughness	ancientness	contemplation	wind-blown	gentle-panorama	teeming	quiet	natural	restful	damaged	cool	dwelling-of-nature-spirits	magical	peaceful	green-depth	refreshing
point1	122	82	102	121	7	62	16	124	2	123	2	4	33	2	2	80	122	3	5	93	60	123	123	1	123	122	91	107	57	123
point2	122	33	82	4	6	7	1	1	1	3	22	2	123	53	3	26	90	2	3	3	123	121	121	2	94	124	101	113	123	121
point3	9	110	94	124	1	99	1	1	1	1	1	2	16	38	2	94	124	50	30	0	124	85	111	1	0	36	19	96	1	1
point4	1	124	22	109	1	123	124	2	1	1	1	1	1	124	124	123	67	124	11	1	32	67	45	1	1	13	12	26	2	2
point5	1	113	1	1	1	96	1	62	0	102	1	2	1	110	17	67	23	37	15	29	63	124	84	1	15	58	8	16	124	5
point6	2	125	1	124	1	124	1	1	1	1	2	125	1	124	36	124	12	124	1	1	1	125	61	1	1	33	18	40	1	2
point7	62	1	1	23	1	92	76	1	1	1	124	1	1	34	124	32	2	68	81	1	1	32	20	29	1	2	1	1	1	14
point8	13	1	61	114	1	123	1	39	124	1	124	1	1	60	73	2	61	62	0	63	63	1	54	27	124	90	10	35	1	27
point9	103	123	124	124	1	1	1	124	1	124	1	1	110	124	1	125	124	1	28	59	107	123	123	1	124	124	124	124	124	124
point10	9	1	1	1	109	66	124	1	1	1	124	1	2	11	6	2	2	2	2	1	57	1	1	125	2	2	2	1	2	2
