# Supplementary material for: The Assessment of Landscape Expressivity: A Free Choice Profiling Approach
Source: PLoS One. 2017 Jan 23;12(1):e0169507. doi: 10.1371/journal.pone.0169507 (PMC5256991; doi:10.1371/journal.pone.0169507)
Supplement: S3 File — (XLSX) [file pone.0169507.s003.xlsx]

## Sheet: Observer 1 AP
Subject$	strong	growing	rocky	solid	sharp	bare	sleepy	stable	exposed	calm	soft	comfortable	lively	scratched	restricted	encircled	warm	sloping	lazy	fed	new	cradled	cared for	hardworking	boney	busy	ruffled	at-rest	shelttered	alive	divided	controlled	old	spiky	descending	wrapped	gentle	lightly-covered	irritated	still	pricked	hidden	powerful	thin	dry	cool	confident	embraced	alone
landscape1	0	7	0	81	0	21	74	0	9	82	50	82	12	11	75	66	48	57	82	68	87	109	79	24	0	65	7	85	94	36	10	69	16	10	55	11	73	28	8	84	12	73	10	0	12	70	33	80	8
landscape2	103	31	94	114	89	97	104	115	104	100	65	114	15	105	7	6	44	108	58	10	9	9	9	9	106	8	8	106	8	70	9	9	107	100	100	7	85	98	10	109	85	8	100	0	80	6	108	5	79
landscape3	96	65	81	120	80	74	80	124	90	115	92	124	50	4	5	119	106	97	33	13	4	6	21	29	4	60	7	117	7	81	10	38	104	81	96	104	105	10	7	115	5	5	92	5	5	90	105	123	123
landscape4	62	78	12	79	6	8	107	95	7	97	105	102	80	9	8	26	54	75	84	62	75	104	96	84	6	64	5	82	92	76	7	82	55	7	84	78	70	7	5	77	3	76	12	0	7	49	52	45	7
landscape5	86	9	9	109	77	74	18	100	97	10	11	38	25	115	8	8	45	94	22	23	61	0	21	42	8	37	9	83	13	37	10	115	11	10	84	10	9	119	119	100	117	8	85	103	9	8	36	10	106
landscape6	107	0	90	107	123	74	62	82	80	82	15	49	20	11	88	87	71	90	74	13	14	0	64	54	115	13	50	74	6	40	121	61	102	122	82	119	26	10	10	83	106	8	63	0	11	30	48	12	10
landscape7	109	89	4	76	7	7	60	84	8	90	23	56	22	8	100	7	46	106	24	10	103	11	37	70	8	22	110	100	7	32	112	112	16	12	66	14	23	7	115	17	118	11	26	94	102	109	50	9	11
landscape8	45	96	78	61	44	8	37	57	8	42	8	65	78	7	24	62	74	14	15	17	35	60	85	78	92	68	107	46	32	57	105	52	22	9	40	7	60	86	13	30	65	12	18	0	25	50	50	6	8
landscape9	11	6	113	114	93	89	40	77	92	89	27	104	29	14	11	10	24	103	104	9	11	38	9	10	106	48	20	100	10	50	10	11	95	79	90	12	42	63	6	77	8	7	76	0	4	6	95	10	35
landscape10	52	80	4	35	7	7	72	34	7	94	97	97	79	9	44	82	10	7	87	9	80	101	52	34	9	25	88	83	103	73	21	54	44	10	8	55	91	25	15	36	7	90	46	0	7	85	85	85	16
landscape11	105	116	12	64	9	10	9	90	9	83	60	72	76	78	108	114	73	74	12	118	112	87	102	94	13	81	98	26	65	82	108	122	10	11	10	10	78	80	55	27	40	11	27	0	17	30	49	27	9
[truncated: 20 more columns]

## Sheet: Observer 2 AG
Subject$	Sereno	Equilibrado	Independiente	Prudente	Expectante	Susurrante	Honesto	Valiente	Orgulloso	Libre	Tímido	Inseguro	Desconfiado	Protegido	Acogedor	Cautivador	Imponente	Serio	Peligroso	Inalterable	Inamovible	Disciplinado	Ordenado	Silencioso	Comunicación	Superación	Intuitivo	Sabio	Integrado	Vivo	Compartido	Armonioso	Impredecible	Extrovertido	Alegre	Amigable	Dulce	Encantador	Amable	Diverso	Organizado	Sincero	Directo	Severo	Insospechado	Afable	Misterioso	Reprimido	Romántico
landscape1	124	120	3	55	64	113	114	0	54	97	62	2	2	94	123	124	9	1	2	108	1	3	59	64	85	35	68	36	70	90	118	123	56	119	121	122	124	124	124	52	52	108	57	1	10	121	38	1	124
landscape2	114	115	96	26	102	35	87	74	108	106	25	1	90	72	1	24	122	113	108	110	123	110	103	117	2	91	103	105	123	53	1	85	121	3	3	3	3	38	2	2	33	60	83	121	91	1	107	107	2
landscape3	123	123	123	74	124	30	123	120	122	120	97	1	18	16	2	47	122	117	87	123	122	106	80	89	2	74	57	98	79	78	0	82	1	3	3	2	3	2	2	10	70	114	114	107	31	20	2	2	3
landscape4	85	49	2	3	10	2	57	80	52	51	26	92	33	15	62	17	7	51	16	1	2	48	50	1	109	102	0	100	124	122	123	114	78	92	32	33	2	2	40	123	94	104	0	35	30	110	5	5	5
landscape5	85	87	89	89	92	33	96	96	99	86	39	2	36	37	2	8	110	112	23	22	34	89	80	110	123	122	120	112	95	90	94	87	59	53	10	51	3	9	56	60	89	116	115	92	82	98	90	26	2
landscape6	103	104	72	65	107	21	52	72	74	76	95	78	81	88	1	50	78	95	61	87	89	54	64	73	39	61	50	53	85	80	87	87	29	2	12	20	5	10	25	33	39	43	28	45	45	34	40	31	11
landscape7	97	124	9	117	119	125	117	62	62	33	24	1	2	80	49	10	83	79	0	0	1	123	124	43	33	55	57	56	53	87	123	124	3	63	22	43	10	9	45	7	125	124	120	8	6	67	8	56	11
landscape8	124	119	123	89	51	56	75	53	16	93	22	4	3	2	123	93	7	6	2	43	44	31	27	28	60	18	59	59	59	124	21	46	31	122	123	124	114	102	122	87	46	98	87	2	2	124	3	2	87
landscape9	101	101	120	81	123	3	109	98	124	100	41	1	9	10	9	26	125	124	33	117	124	98	84	84	54	107	101	103	101	79	50	19	1	12	8	10	9	7	7	6	6	122	124	95	2	26	5	2	2
landscape10	50	78	30	34	31	124	22	30	6	32	31	18	47	45	50	60	6	17	2	1	2	2	14	13	25	30	32	34	71	96	62	79	122	91	82	71	66	83	73	48	48	12	13	3	123	58	123	15	79
landscape11	121	124	1	94	55	62	116	117	85	1	3	1	2	98	4	18	1	56	0	1	1	124	122	65	70	85	95	45	122	123	125	107	7	26	25	31	21	23	23	124	125	125	123	15	2	86	1	102	4
[truncated: 8 more columns]

## Sheet: Observer 3 AC
Subject$	Rebelde	Antinatural	Perfeccionista	Robado	Enfadado	Resguardado	Infinito	Relajado	Armónico	Apretado	Grande	Ateo	Todopoderoso	Cruel	Amable	Recia	Inexpugnable	Cortante	Grandioso	Transparente	Limpio	Claro	Infravalorado	Decaído	Ultrajado	Cuidado	Escondido	Empalado	Lineal	Sin-Fuerza	Seguridad	Inmensidad	Soledad	Marcado	Expuesta	Fuerte	Arisca	Protectora	Amistad	Tapado	Salvaje	Convivencia	Modelado	Herido	Desnudo	Explotado	Dolido	Minúsculo	Profanado
landscape1	43	12	15	28	3	113	120	81	72	12	79	23	29	1	119	22	5	0	68	23	31	42	95	25	17	79	50	2	2	3	73	116	10	63	66	88	3	70	112	75	53	61	64	33	11	51	7	7	35
landscape2	84	1	1	3	67	23	62	61	59	1	83	90	120	64	5	52	95	45	111	1	60	59	3	3	4	4	5	6	6	6	83	112	61	6	5	7	55	62	16	9	90	23	2	2	42	2	2	2	3
landscape3	5	3	4	11	33	6	3	12	11	4	81	80	69	42	7	18	113	58	69	13	31	58	17	7	7	4	4	0	2	2	62	63	118	5	54	67	83	3	4	5	52	3	11	2	23	8	5	2	2
landscape4	1	70	30	76	5	85	1	23	31	64	8	3	2	3	106	4	2	2	8	4	5	26	80	13	61	12	60	3	25	68	72	6	5	42	17	10	4	59	57	63	4	10	12	33	2	59	9	24	85
landscape5	8	13	2	68	73	5	92	4	4	4	56	55	89	4	5	23	1	6	21	33	7	14	85	86	95	2	3	39	35	84	3	104	25	92	94	37	43	7	7	8	10	49	60	70	87	88	99	6	96
landscape6	48	3	4	4	5	37	13	8	94	9	65	7	9	7	81	18	49	18	34	5	46	53	8	7	5	23	12	3	3	30	50	27	22	7	7	41	32	40	66	43	76	84	11	12	7	9	10	9	8
landscape7	2	68	71	19	5	20	8	57	28	38	6	10	10	8	50	12	2	3	6	46	45	47	49	17	30	27	10	66	58	47	5	5	7	60	50	10	7	17	11	49	4	13	31	23	14	75	19	7	32
landscape8	3	3	55	3	3	7	4	52	40	2	2	2	0	4	55	10	10	3	5	66	62	84	19	6	7	36	25	36	40	34	5	11	31	32	33	14	11	11	25	6	23	14	44	21	34	12	5	6	7
landscape9	61	6	21	15	53	20	31	45	50	3	60	6	41	23	27	46	34	60	57	33	43	51	17	7	47	5	7	45	7	25	20	30	57	40	42	56	65	7	10	10	59	15	10	10	55	3	10	6	15
landscape10	48	2	4	4	12	72	7	38	50	74	44	7	22	42	60	20	49	28	34	21	7	19	25	13	13	25	53	10	10	11	42	31	54	16	25	38	22	52	40	72	82	25	14	16	8	10	9	18	11
landscape11	3	101	101	57	57	22	14	24	40	40	23	10	29	29	62	25	1	2	6	9	24	27	40	48	60	69	12	23	95	15	25	27	42	76	80	60	14	40	21	10	7	57	75	30	5	91	30	75	74
[truncated: 7 more columns]

## Sheet: Observer 4 Be
Subject$	Relajado	Conformista	Independiente	Activo	Dinámico	Observador	Optimista	Seguro (de si mismo)	Indiferente	Calmado	Arrogante	Presumido	Egocentrista	Maduro	Sosegado	Paciente	Protector	Previsible	Solitario	Introvertido	Exuberante	Pasivo	Imperturbable	Presionado	Huidizo	Susceptible	Agobiado	Fatigado	Melancolico	Resignado	Atropocentrista	Estático
landscape1	89	113	46	54	13	11	101	103	7	89	123	122	114	23	28	21	0	97	82	0	111	7	23	0	0	57	0	0	0	1	27	19
landscape2	92	0	59	26	15	117	41	111	27	112	80	10	4	105	90	102	58	27	38	5	78	82	102	2	0	1	1	5	0	0	0	51
landscape3	104	63	123	7	2	100	59	123	60	90	125	125	122	112	67	0	8	112	123	0	116	102	47	0	0	2	2	0	0	0	18	67
landscape4	56	115	11	32	3	3	57	43	60	101	69	15	5	14	88	88	13	94	35	92	7	101	4	6	0	0	0	0	30	55	123	83
landscape5	7	0	0	5	5	59	2	2	0	0	0	2	0	0	5	114	2	82	107	115	1	106	2	108	47	116	105	121	75	125	80	60
landscape6	2	5	5	46	2	59	3	2	107	2	0	0	0	0	2	3	2	38	117	122	1	54	2	125	125	125	125	103	57	75	0	0
landscape7	116	125	16	1	1	24	81	93	120	107	10	4	0	0	0	66	2	125	125	67	0	120	2	2	0	31	2	1	0	62	67	122
landscape8	58	102	120	90	94	7	108	122	99	84	121	94	93	53	35	2	0	41	13	2	66	2	93	0	0	3	1	2	13	59	20	62
landscape9	80	105	92	9	19	83	65	71	0	70	2	4	1	94	25	70	54	72	23	85	2	53	15	1	1	20	1	1	45	26	0	30
landscape10	80	0	50	104	104	62	98	106	1	79	1	2	2	80	94	93	125	84	14	2	0	5	46	1	0	32	4	1	38	5	0	17
landscape11	96	120	56	11	3	30	51	0	102	65	0	0	0	3	71	20	0	100	38	60	1	104	1	65	0	0	0	50	1	65	110	79

## Sheet: Observer 5 Br
Subject$	Generoso	Diverso	Estructurado	Grateful	Extremista	Lonely	Indiferente	Sociable	Harmonioso	Fiel	Honrado	Tímido	Tranquilo	Arisco	Autoritario	Pacífico	Equilibrado	Tolerante	Dócil	Intenso	Prepotente	Temeroso	Ambicioso	Competitivo	Bipolar
landscape1	90	92	62	89	0	11	4	109	102	68	0	3	109	3	6	104	87	91	100	109	5	5	89	83	5
landscape2	6	25	36	36	71	74	76	5	5	9	54	10	60	102	110	60	9	6	4	119	14	100	24	29	45
landscape3	23	29	12	16	13	124	65	24	38	0	71	66	60	90	95	64	36	37	25	86	58	84	61	60	94
landscape4	58	85	25	60	49	29	35	97	72	39	63	40	88	33	32	89	77	15	82	68	60	54	13	14	61
landscape5	71	90	15	93	57	30	0	34	83	0	68	74	80	20	42	99	84	86	86	75	30	21	40	31	39
landscape6	17	32	34	55	100	105	100	15	30	26	62	34	66	108	86	41	57	75	24	95	52	97	49	44	98
landscape7	5	19	66	60	75	32	12	22	29	6	35	36	70	22	28	37	21	35	52	40	86	74	115	112	64
landscape8	86	75	17	98	17	17	32	82	88	83	72	53	90	20	15	97	70	76	80	52	36	22	30	27	23
landscape9	8	15	12	30	50	88	68	43	57	64	85	42	55	85	95	70	53	57	44	59	56	59	33	9	18
landscape10	89	86	15	92	10	14	15	14	94	75	0	9	105	12	17	107	88	90	90	120	6	4	81	85	5
landscape11	103	104	105	105	65	15	34	87	73	97	80	26	91	13	20	85	97	88	92	80	56	9	85	85	27

## Sheet: Observer 6 CF
Subject$	Indiferente	Confiado	Humilde	Inconsciente	Indefenso	Abierto	Cautivo	Preso	Enfrentado	Cansado	Cortado	Fragmentado	Triste	comodo	Desnudo	Acompañado	Herido	Alterado	Vacío	Vigilante	Protector	Intimista	Ordenado	Escondido	Calculador	Fuerte	Útil	Altivo	Independiente	Solitario	Reposado	Camino	Entrada	Acogimiento	Activo	Aislado	Testaruda	Superadora	Supervisora	Pacífica	Tenaz	Orgullosa	Noble	Desarraigado	Desconectado	Monótono	Melancólico	Frágil	Confuso
landscape1	37	45	76	33	16	11	16	96	94	0	87	77	0	86	33	14	72	73	75	120	119	118	104	91	68	55	96	62	94	14	65	10	10	80	26	98	71	72	103	85	70	26	48	92	109	96	95	43	97
landscape2	64	44	67	12	13	74	24	9	66	24	41	30	33	41	70	74	18	7	40	107	112	73	100	6	78	109	103	65	91	76	82	37	18	67	73	40	86	114	107	108	117	92	106	10	21	71	43	8	10
landscape3	76	121	109	12	45	99	20	10	12	34	81	74	14	98	93	98	10	56	42	17	31	39	27	14	4	0	36	9	42	37	30	14	0	89	67	80	78	29	4	115	32	73	110	16	55	74	15	44	34
landscape4	30	80	106	36	30	88	15	6	30	37	33	20	21	105	14	107	9	47	15	47	70	18	42	80	65	83	90	45	70	11	109	40	84	110	0	22	75	70	45	97	71	72	85	21	13	75	23	36	27
landscape5	66	7	10	32	90	18	79	81	112	86	100	98	109	12	119	50	120	110	106	99	12	19	89	13	93	45	11	96	40	75	40	0	68	10	43	55	106	93	68	19	73	108	34	100	107	80	83	96	110
landscape6	0	44	0	89	88	31	108	114	54	113	120	113	110	16	96	36	104	104	81	85	0	14	78	30	84	31	74	20	24	75	77	10	14	23	16	103	39	34	23	90	32	13	0	99	116	117	122	87	116
landscape7	46	43	68	43	72	39	107	109	90	89	107	111	115	48	105	13	74	91	87	97	67	7	115	69	82	11	88	49	87	92	50	22	24	5	0	111	74	45	70	95	37	23	74	123	120	110	123	106	92
landscape8	44	106	102	100	106	116	70	56	20	22	75	77	40	52	73	54	36	84	92	97	31	52	16	19	9	45	49	20	51	45	70	81	103	98	82	80	87	84	46	105	83	82	109	67	74	45	50	74	103
landscape9	123	0	7	11	9	9	31	26	12	47	95	77	54	77	100	8	20	43	95	88	23	10	108	5	105	122	15	124	123	116	95	20	15	17	24	95	118	109	74	81	85	119	25	45	90	105	29	4	10
landscape10	19	87	44	21	17	98	12	5	24	14	16	9	33	92	8	90	13	24	10	102	96	90	35	116	53	96	28	22	120	32	99	120	124	106	119	28	33	0	45	110	98	56	60	15	15	9	12	10	34
landscape11	27	97	84	18	20	78	30	21	31	47	89	101	29	84	10	106	38	83	20	87	90	21	110	89	102	98	120	42	32	25	86	75	74	77	116	84	55	93	80	110	110	80	88	34	25	18	21	36	15
[truncated: 19 more columns]

## Sheet: Observer 7 H
Subject$	Twisted	Helpless	Soft	Thoughtful	Old	Alive	Musical	Strong	Hidden	Timid	Taken-advantage-of	Gentle	Transient	Not-itself	Open	Busy	Immovable	Pushed around	Violated	Exposed	Friendly	Relaxed	Content	Useful	Imposed-upon	Extravagant	Generous	Forced	Invaded	Powerful	Confident	Secure
landscape1	66	37	92	5	5	17	44	4	85	59	123	92	106	122	60	8	6	87	98	59	110	116	33	43	122	59	24	122	122	2	2	3
landscape2	2	7	18	27	102	111	35	118	2	2	35	104	10	30	79	34	123	19	12	95	83	114	106	60	34	16	22	10	20	104	123	122
landscape3	16	9	47	79	75	95	103	104	27	14	15	85	5	20	104	25	89	5	3	33	80	110	111	68	12	1	49	14	1	64	104	121
landscape4	1	1	72	60	25	91	49	32	18	10	98	111	62	55	105	102	31	77	55	69	113	103	36	67	94	47	9	80	90	2	2	3
landscape5	82	107	63	26	15	16	9	2	68	116	123	97	98	123	33	29	23	122	109	116	40	3	4	15	107	2	2	114	118	2	3	3
landscape6	14	2	11	64	102	85	106	120	34	18	22	92	34	50	74	34	93	21	9	34	78	121	98	60	63	2	32	10	22	90	122	117
landscape7	112	93	25	44	3	15	2	2	104	24	123	62	123	123	17	97	32	123	123	113	63	2	2	75	122	34	26	122	124	2	2	14
landscape8	2	23	115	100	65	120	108	33	84	65	32	121	80	42	113	59	31	49	3	94	85	110	72	74	85	2	35	97	3	3	50	35
landscape9	3	3	13	93	84	117	105	114	31	17	25	63	16	23	50	39	122	15	4	50	105	119	124	69	22	2	39	2	15	101	124	123
landscape10	6	36	84	54	26	42	78	31	107	90	59	90	124	95	42	30	17	45	29	82	94	64	24	31	79	27	49	122	72	3	9	9
landscape11	2	70	84	57	3	102	39	22	97	113	105	85	123	123	115	72	15	106	34	117	89	20	38	76	107	83	60	123	123	45	2	22

## Sheet: Observer 8 I
Subject$	Stable	Productive	Symbiotic	Plundered	Vibrant	Absorbant	Nestled	Harmonious	Emerging	Fragmented	Ravaged	Reflective	Aloof	Solid	Protective	Used	Restrained	Giving	Peaceful	Powerful	Powerless	Nourishing	life-Giving	Protected	Adaptable	A-host	Inviting	Managed	Colourful	Scented	Obscured	Useful	Controlled	Sustaining	Manicured	Manipulated	Unique	Intolerant	Resonant	Fertile	Barron	Harsh	Twisted	Infiltrated	Unforgiving	Majestic	Competitive	Enclosed	Imposing
landscape1	24	40	48	103	51	54	119	79	65	11	60	6	7	18	117	101	73	53	116	2	3	6	11	121	76	96	113	122	88	81	109	116	107	9	118	122	12	3	3	65	6	8	6	30	0	12	0	121	8
landscape2	109	55	85	13	98	78	1	86	2	22	35	60	120	116	4	33	26	25	53	115	115	29	20	1	11	99	116	5	33	2	0	118	96	71	22	25	125	106	80	61	95	105	92	58	70	114	5	125	120
landscape3	101	18	39	2	35	25	0	121	30	14	43	74	102	117	19	10	3	8	68	122	114	18	11	5	25	81	113	0	9	3	0	6	5	9	0	0	125	100	110	13	86	71	107	37	90	118	16	0	125
landscape4	6	2	6	94	30	77	103	35	93	108	122	7	7	3	75	125	9	52	69	4	123	37	29	71	47	125	68	119	58	19	100	74	100	80	125	125	12	18	48	22	69	20	80	110	5	0	0	62	64
landscape5	15	64	57	100	64	81	4	9	28	7	102	62	22	30	6	121	16	72	26	10	122	28	18	125	90	102	18	118	34	3	0	107	96	16	72	125	3	3	4	28	19	0	8	111	3	0	0	0	32
landscape6	64	37	55	37	65	26	0	116	3	21	33	13	102	122	90	12	27	22	90	118	71	18	25	3	3	110	92	55	38	3	4	19	2	3	0	4	122	60	88	9	109	95	77	61	89	100	40	2	96
landscape7	7	70	55	68	33	28	32	13	54	3	36	3	0	0	0	125	22	21	44	0	125	15	4	70	13	123	3	125	12	17	1	61	116	51	43	118	0	0	0	19	2	0	0	92	0	0	6	0	22
landscape8	28	49	67	29	101	111	104	114	74	13	37	78	27	3	18	89	6	56	110	55	64	41	47	60	55	77	108	118	112	97	3	17	38	13	86	112	83	2	24	81	3	0	0	2	0	41	57	70	59
landscape9	97	15	80	43	91	19	0	106	76	6	62	42	86	107	76	118	25	43	84	98	99	39	21	10	22	87	75	50	25	6	0	72	9	35	5	55	122	86	120	48	65	85	62	38	88	120	5	0	92
landscape10	3	57	75	56	89	107	120	120	123	4	23	52	30	6	121	118	71	62	106	119	118	78	62	102	101	119	121	94	57	68	50	94	55	65	60	78	23	7	14	80	2	6	0	23	0	0	6	112	7
landscape11	26	113	90	64	100	77	110	72	99	11	7	31	9	5	27	115	88	98	91	17	110	78	98	108	71	104	93	125	92	54	12	96	103	90	97	120	3	3	10	77	3	3	0	80	0	30	65	81	77
[truncated: 3 more columns]

## Sheet: Observer 9 JB
Subject$	Abrupt	Peaceful	Scared	En-familia	Sad	Tired	Expressive	Harmony	Advantageous	Integrated	Strong	Determined	Embracing	Protecting	Happy	Playful	Youthful	Struggling	Lost	Sad	Natural	Soul-searching	Hungry	Starved	Statement	Capabilities	Personality	Dualism	Confused	Manicured	Escapism	Free	Hostile	Nutritious	Relaxed	Colourful	Courageous	Inviting	Noble	Grand	Longevity	Solid	Splendid	Magnificent	Enduring	Tortured	Nurtured	Turmoil	Shadowed
landscape1	8	108	8	64	0	0	117	85	115	60	120	119	62	97	118	122	107	40	27	0	37	0	90	0	119	102	119	0	0	125	97	74	0	101	120	125	113	120	119	78	68	63	82	89	62	0	109	45	55
landscape2	94	107	75	83	73	96	110	95	120	93	120	120	115	121	85	40	0	70	41	90	59	99	105	92	109	118	112	0	85	60	96	111	31	73	95	30	125	85	114	103	125	111	91	110	110	72	30	15	0
landscape3	95	61	85	95	50	42	80	87	94	96	101	98	34	38	95	60	22	42	56	31	0	93	55	56	88	115	120	125	75	32	110	120	57	85	110	64	100	115	95	90	116	107	112	104	118	40	46	51	87
landscape4	66	35	88	57	77	85	63	74	83	82	41	33	29	44	34	0	34	85	58	56	23	87	0	82	0	54	27	98	94	115	17	15	80	65	70	55	23	72	0	0	39	79	17	0	82	82	56	97	102
landscape5	110	85	115	118	121	121	36	60	36	54	81	97	0	25	23	0	9	110	117	118	0	116	118	111	119	96	24	0	113	15	115	28	119	6	12	8	110	47	90	38	106	103	21	40	116	120	7	125	125
landscape6	119	111	0	98	29	15	105	110	99	112	117	120	107	113	115	115	35	27	0	0	95	0	0	0	60	88	106	107	17	90	101	125	3	104	112	108	110	115	116	115	118	119	112	109	110	0	59	0	0
landscape7	95	75	99	90	102	100	24	18	60	28	91	95	0	0	54	0	85	59	105	76	0	101	99	118	115	28	10	60	95	115	98	6	100	5	80	80	100	15	42	68	5	35	25	0	107	85	40	110	120
landscape8	28	90	90	59	80	85	27	22	0	25	0	55	0	70	55	52	82	99	101	91	33	95	106	86	103	117	32	90	103	102	109	45	101	84	45	20	98	27	35	0	15	10	28	15	104	100	30	110	110
landscape9	110	110	0	0	15	25	105	107	120	85	115	125	112	125	80	101	53	25	0	20	61	0	90	10	110	118	125	57	15	0	114	125	7	15	101	57	105	115	114	114	117	116	114	90	105	40	0	0	60
landscape10	1	115	0	72	12	6	90	105	110	105	99	95	95	95	125	125	100	22	0	10	100	12	95	19	102	116	125	85	7	40	110	125	7	113	114	110	114	118	88	72	85	32	56	66	83	15	98	6	102
landscape11	2	60	70	0	83	86	25	17	1	14	34	77	0	0	30	69	96	72	85	80	20	95	56	56	16	111	64	59	91	106	21	6	94	116	44	90	92	62	11	20	4	0	0	1	85	95	98	101	114

## Sheet: Observer 10 LSJ
Subject$	Calmado	Suavidad	Sencillo	Frescor	Afectuoso	Protector	Introvertido	Misterioso	Herido	Frágil	Abierto	Extrovertido	Detallista	Presumido	Coqueto	Ordenado	Contenido	Reprimido	Controlador	Raro	Desconectado	Expresivo	Fuerte	Impositor	Omnipresente	Experiencia	Fortaleza	Belleza	Honradez	Disruptor	Extraño	Denso	Monotono	Pobre	Organizado	Complejo	Armónico	Delicado	Dividido	Destacado	Confuso	Estable	Triste	Enfermo	Abandonado	Solitario	Débil	Alegre	Amistoso
landscape1	97	82	67	27	66	76	16	0	33	0	0	5	105	125	123	116	99	70	0	66	123	41	72	84	15	0	0	62	71	107	125	1	88	84	88	2	31	45	73	115	0	75	75	0	1	87	0	76	77
landscape2	117	115	86	16	84	125	78	76	30	0	107	80	0	0	20	2	2	2	38	0	1	74	121	91	125	125	121	98	116	2	2	0	0	0	118	104	104	72	0	74	0	101	2	0	12	41	0	57	62
landscape3	115	77	74	94	98	69	19	22	0	0	65	118	24	0	39	0	17	0	0	0	2	12	0	0	19	73	73	97	94	1	0	57	0	5	0	86	125	74	4	81	1	75	5	0	0	10	0	105	108
landscape4	121	62	55	0	123	77	1	3	0	0	29	110	39	0	29	0	0	0	0	0	18	124	66	0	31	40	65	90	96	0	0	93	0	0	48	66	123	109	0	42	0	103	2	0	2	0	0	125	125
landscape5	76	0	73	0	2	0	39	41	113	111	1	1	0	2	0	30	46	90	8	7	94	2	0	2	0	64	80	0	69	90	85	5	90	121	71	63	0	90	107	2	118	0	113	102	125	125	50	2	33
landscape6	7	2	1	0	0	9	77	82	10	17	56	47	55	0	0	36	33	11	0	19	50	61	75	81	42	46	25	40	0	90	0	101	3	12	12	69	11	0	125	104	113	65	67	0	5	7	0	61	52
landscape7	88	0	2	8	0	0	19	0	45	28	2	0	4	51	0	107	100	82	21	91	26	2	65	100	55	0	0	0	11	104	119	125	125	112	90	23	0	0	79	71	78	22	31	0	0	14	51	2	40
landscape8	112	117	109	99	63	54	6	0	85	94	119	90	99	80	53	0	0	2	0	0	14	16	0	0	0	30	13	76	89	0	6	5	0	26	0	5	33	95	59	74	0	0	0	0	5	57	51	87	97
landscape9	107	93	100	119	115	0	2	48	0	62	91	121	68	0	51	16	0	0	23	0	6	106	0	4	34	72	65	98	108	0	3	2	15	0	2	112	120	107	0	0	3	102	0	0	4	32	0	67	74
landscape10	115	114	19	96	97	108	118	120	0	0	39	11	77	3	14	0	0	0	0	2	0	106	99	2	13	62	81	118	119	0	7	59	0	0	0	92	104	101	24	74	7	57	0	0	2	67	12	85	95
landscape11	93	0	2	0	3	51	0	0	101	0	7	4	67	10	24	115	123	125	125	80	53	10	28	81	0	0	13	13	0	88	81	113	3	0	120	107	4	0	94	73	74	16	16	0	1	0	0	25	41
[truncated: 3 more columns]

[truncated: 4 more sheets: Observer 11 MR, Observer 12 MC, Observer 13 N, Observer 14 PV]
