# Supplementary material for: The Assessment of Landscape Expressivity: A Free Choice Profiling Approach
Source: PLoS One. 2017 Jan 23;12(1):e0169507. doi: 10.1371/journal.pone.0169507 (PMC5256991; doi:10.1371/journal.pone.0169507)
Supplement: S4 File — (XLSX) [file pone.0169507.s004.xlsx]

## Sheet: Sheet1
Ambicioso	Ambitious		calmado	calm		rebelde	rebel		Generoso	Generous		Expuesto	Exposed		indiferente	indifferent		Competitivo	Competitive		relajado	relaxed		sereno	serene
inteligente	intelligent		suavidad	smoothness		antinatural	unnatural		diverso	diverse		inalterable	unalterable		confiado	trustful		voraz	voracious		conformista	conformist		equilibrado	balanced
tranquilo	peaceful		sencillo	easy		perfeccionista	perfectionist		estructurado	structured		superviviente	survivor		humilde	humble		frágil	fragile		independiente	Independent		independiente	Independent
perezoso	slothful		frescor	freshness		robado	stolen		grateful	grateful		fuerte	strong		inconsciente	unconscious		prefabricado	prefabricated		activo	active		prudente	prudent
risueño	cheerful		afectuoso	affectionate		enfadado	angry		extremista	extremist		antiguo	old		indefenso	defenseless		imponente	imposing		dinámico	dynamic		expectante	expectant
gentil	Gentile		protector	protective		resguardado	sheltered		lonely	lonely		pluralidad	plurality		abierto	open		paternal	paternal		observador	observer		susurrante	whispery
hospitalario	hospitable		introvertido	introvert		infinito	infinite		indiferente	indifferent		armonía	harmony		cautivo	captive		emocionalmente estable	emotionally stable		optimista	optimistic		honesto	honest
ordenado	tidy		misterioso	mysterious		relajado	relaxed		sociable	sociable		equilibrio	balance		preso	prisoner		tranquilo	peaceful		seguro	safe		valiente	brave
modesto	modest		herido	injured		armónico	harmonic		armonioso	harmonious		orden	order		enfrentado	confronted		neutral	neutral		indiferente	indifferent		orgulloso	proud
trabajador	Hard-working		frágil	fragile		apretado	tight		fiel	faithful		espacio	space		cansado	tired		voy a mi rollo	Not worried about others		calmado	calm		libre	free
cariñoso	affectionate		abierto	open		grande	big		honrado	honorable		fértil	fertile		cortado	cut		sin complejos	without complexes		arrogante	arrogant		tímido	shy
amigable	friendly		extrovertido	extrovert		ateo	atheist		tímido	shy		diverso	diverse		fragmentado	fragmented		conformista	conformist		presumido	smug		inseguro	insecure
vanidoso	vain		detallista	detailed		todopoderoso	almighty		tranquilo	peaceful		organizado	organized		triste	sad		encerrado	locked		egocéntrico	egocentric		desconfiado	suspicious
sociable	sociable		presumido	smug		cruel	cruel		arisco	surly		competitivo	competitive		comodo	comfortable		acojonado	acojonado		maduro	mature		protegido	protected
encantador	charming		coqueto	flirtatious		amable	kind		autoritario	authoritarian		personal	personal		desnudo	naked		encorsetado	corseted		sosegado	restful		acogedor	cozy
fuerte	strong		ordenado	ordered		recia	brunt		pacífico	Pacific		afinidad	affinity		acompañado	accompanied		con ansias de libertad	yearning for freedom		paciente	patient		cautivador	captivating
generoso	generous		contenido	content		inexpugnable	inexpugnable		equilibrado	balanced		predisposición	predisposition		herido	injured		feliz	happy		protector	protective		imponente	imposing
interesante	interesting		reprimido	repressed		grandioso	grand		tolerante	tolerant		hospitalario	hospitable		alterado	altered		polifacético	multifaceted		previsible	foreseeable		serio	serious
respetuoso	respectful		controlador	controlling		transparente	transparent		dócil	docile		acogedor	cozy		vacío	empty		sensual	sensual		solitario	lonely		peligroso	dangerous
imponente	imposing		raro	rare		limpio	clean		intenso	intense		generoso	generous		vigilane	vigilant		equilibrado	balanced		introvertido	introvert		inalterable	unalterable
familiar	familiar		desconectado	disconnected		claro	Clear		prepotente	prepotent		alegre	happy		protector	protective		vitalista	vitalist		exuberante	exuberant		inamovible	immovable
magnifico	magnificent		expresivo	expressive		infravalorado	underrated		temeroso	fearful		vital	vital		intimista	intimate		optimista	optimistic		pasivo	passive		disciplinado	disciplined
reservado	reserved		fuerte	strong		decaído	downhearted		ambicioso	ambitious		saludable	healthy		ordenado	tidy		valiente	brave		imperturbable	imperturbable		ordenado	tidy
duro	hard		impositor	depositor		ultrajado	outraged		competitivo	competitive		ordenado	ordered		escondido	hidden		masculino	male		presionado	held down		silencioso	silent
libre	free		omnipresente	omnipresent		cuidado	cared for		bipolar	bipolar		adaptable	adaptable		calculador	calculating		acogedor	cozy		huidizo	huidizo		comunicación	communication
extrovertido	extrovert		experiencia	experience		escondido	hidden					moldeado	molded		fuerte	strong		sensible	sensitive		susceptible	susceptible		superación	overcoming
alegre	joyful		fortaleza	strength		empalado	impaled		Observer 5 Br			suave	soft		útil	helpful		humano	human		agobiado	weighed down		intuitivo	intuitive
equilibrado	balanced		belleza	beauty		lineal	lineal					anciano	ancient		altivo	haughty		emocional	emotional		fatigado	tired		sabio	wise
atrevido	daring		honradez	honesty		sin fuerza	powerless					sabio	wise		independiente	Independent		solitario	lonely		melancólico	melancholic		integrado	integrated
abierto	open		disruptor	disrupter		seguridad	security					hacinamiento	overcrowded		solitario	lonely		luchador	fighter		resignado	resigned		vivo	alive
calmado	calm		extraño	strange		inmensidad	immensity					cuadricula	Grid		reposado	restful		autosuficiente	self-sufficient		antropocéntrico	anthropocentric		compartido	shared
conformista	conformist		denso	dense		soledad	loneliness					asfixia	suffocation		camino	path		amistoso	friendly		estático	static		armonioso	harmonious
eutimico	euthymic		monótono	monotonous		marcado	marked					explotación	exploitation		entrada	entry		melancólico	melancholic					impredecible	unpredictable
feliz	happy		pobre	poor		expuesta	exposed					lucha	fight		acogimiento	placement		triste	sad		Observer 4 Be			extrovertido	extrovert
audaz	bold		organizado	organized		fuerte	strong					competividad	competitivity		activo	active		ausente	absent					alegre	joyful
organizado	organized		complejo	complex		arisca	surly					peculiaridad	peculiarity		aislado	isolated		individualista	individualistic					amigable	friendly
hogareño	homely		armónico	harmonic		protector	protective					disposición	disposition		testaruda	headstrong		autoritario	authoritarian					dulce	sweet
			delicado	delicate		amistad	friendship					juventud	youth		superadora	overcoming		agradable	nice					encantador	charming
Observer 14 PV			dividido	divided		tapado	covered					diferenciación	differentiation		supervisora	supervisor		protector	protective					amable	kind
			destacado	outstanding		salvaje	wild					carácter	character		pacífica	peaceful		perseverante	persistent					diverso	diverse
			confuso	confused		convivencia	coexistence					fuerza	strength		tenaz	tenacious		omnipotente	omnipotent					organizado	organized
			estable	stable		modelado	modeling					integración	integration		orgullosa	Proud		cerrado	closed					sincero	sincere
			triste	sad		herido	injured					cambio	change		noble	noble		misterioso	mysterious					directo	direct
			enfermo	sick		desnudo	naked					evolución	evolution		desarraigado	rootless		doble personalidad	double personality					severo	severe
			abandonado	abandoned		explotado	exploited					adaptación	adaptation		desconectado	disconnected		creído	big headed					insospechado	unsuspected
			solitario	lonely		dolido	hurt					simbiosis	symbiosis		monótono	monotonous		egocéntrico	egocentric					afable	affable
			débil	weak		minúsculo	tiny					humanizado	humanized		melancólico	melancholic		seguro	safe					misterioso	mysterious
			alegre	happy		profanado	desecrated					accesible	accessible		frágil	fragile		fuerte	strong					reprimido	repressed
			amistoso	friendly		perpetuo	perpetual					desnaturalizado	denatured		confuso	confused								romántico	Romantic
			vital	vital		llamativo	striking					previsible	foreseeable		obediente	obedient		Observer 12 MC						soñador	dreamer
			tranquilo	quiet		civilizado	civilized					artificial	artificial		adormecido	asleep								cómplice	accomplice
			sano	healthy		desordenado	messy					explotado	exploited		central	central								presumido	smug
						colorido	colorful					agotado	Exhausted		constante	constant								inspirador	inspirational
			Observer 10 LSJ			agresivo	aggressive					desvitalizado	devitalized		invitación	invitation								cosmopolita	cosmopolitan
						comunicado	comunicated					preservación	preservation		diversidad	diversity								tolerante	tolerant
												respeto	respect		misterioso	mysterious								competitivo	competitive
						Observer 3 AC						protección	protection		expectante	expectant								sobrio	sober
												recogimiento	seclusion		aburrimiento	boredom
															completo	full								Observer 2 AG
												Observer 11 MR			cuidado	cared for
															conectado	connected
															recogido	collected
															arropado	clothed
															querido	Dear
															tranquilo	peaceful
															paz	peace
															alegría	joy
															acogedor	cozy
															Observer 6 CF
